# Supplementary material for: Dual Window Pattern Recognition Classifier for Improved Partial-Hand Prosthesis Control
Source: Front Neurosci. 2016 Feb 23;10:58. doi: 10.3389/fnins.2016.00058 (PMC4763088; doi:10.3389/fnins.2016.00058)
Supplement: Supplementary file 1 [file Table1.XLSX]

## Sheet: Sheet1
Table S1. Pairwise Comparisons for Training Method. Values indicate simple main effects (i.e. difference in means, top value minus left value). Differences in bold are statistically significant (p<0.05).
Placement		Extrinsic			Intrinsic			Extrinsic + Intrinsic
Training		Variable	Dynamic	Variable + Dynamic	Variable	Dynamic	Variable + Dynamic	Variable	Dynamic	Variable + Dynamic
Selection	Neutral	-22.65	-13.021	-17.41	-12.13	-7.975	-9.87	.24.54	-19.601	-22.53
	Variable	-	9.632	5.242	-	4.157	2.264	-	4.937	2.008
	Dynamic	-	-	4.39	-	-	-1.893	-	-	-2.929
Maintenance	Neutral	-11.55	-15.4092	-15.71	-5.376	-8.2552	-7.949	-11.21	-14.0643	-14.35
	Variable	-	-3.8573	-4.154	-	-2.8795	-2.573	-	-2.8557	-3.141
	Dynamic	-	-	-0.2963	-	-	0.3067	-	-	-0.2854
