# Supplementary material for: Dual Window Pattern Recognition Classifier for Improved Partial-Hand Prosthesis Control
Source: Front Neurosci. 2016 Feb 23;10:58. doi: 10.3389/fnins.2016.00058 (PMC4763088; doi:10.3389/fnins.2016.00058)
Supplement: Supplementary file 2 [file Table2.XLSX]

## Sheet: Sheet1
Table S2. Pairwise Comparisons for Electrode Placement. Values indicate simple main effects (i.e. difference in means, top value minus left value). Differences in bold are statistically significant (p<0.05).
Training		Neutral		Variable		Dynamic		Variable + Dynamic
Placement		Intrinsic	Extrinsic + Intrinsic	Intrinsic	Extrinsic + Intrinsic	Intrinsic	Extrinsic + Intrinsic	Intrinsic	Extrinsic + Intrinsic
Selection	Extrinsic	-12.84	-14.6	-4.08	-14.72	-9.55	-19.42	-7.06	-17.96
	Intrinsic	-	1.761	-	-10.64	-	-9.865	-	-10.9
Maintenance	Extrinsic	-11.01	-7.59	-4.836	-7.247	-3.86	-6.25	-6.235	-3.255
	Intrinsic	-	3.421	-	-2.412	-	-2.39	-	-2.98
