# Supplementary material for: Dual Window Pattern Recognition Classifier for Improved Partial-Hand Prosthesis Control
Source: Front Neurosci. 2016 Feb 23;10:58. doi: 10.3389/fnins.2016.00058 (PMC4763088; doi:10.3389/fnins.2016.00058)
Supplement: Supplementary file 3 [file Table3.XLSX]

## Sheet: Sheet1
Table S3. Pairwise Comparisons for Window Length. Values indicate simple main effects (i.e. difference in means, top value minus left value). Differences in bold are statistically significant (p<0.05).
# Grasps		2 Grasps				4 Grasps				6 Grasps
Window (ms)		200	300	400	500	200	300	400	500	200	300	400	500
Selection	100	-1.792	-2.658	-3.246	-3.658	-2.884	-4.299	-5.213	-5.91	-3.361	-5.032	-6.109	-6.96
	200	-	-0.866	-1.454	-1.865	-	-1.416	-2.329	-3.026	-	-1.672	-2.749	-3.599
	300	-	-	-0.5879	-0.9994	-	-	-0.913	-1.61	-	-	-1.077	-1.927
	400	-	-	-	-0.4115	-	-	-	-0.6969	-	-	-	-0.8502
Maintenance	100	-0.796	-1.183	-1.456	-1.647	-0.667	-1.009	-1.238	-1.4	-0.821	-1.197	-1.442	-1.639
	200	-	-0.3866	-0.6596	-0.8505	-	-0.3424	-0.5714	-0.7334	-	-0.3764	-0.6213	-0.8183
	300	-	-	-0.273	-0.4639	-	-	-0.229	-0.391	-	-	-0.2449	-0.4419
	400	-	-	-	-0.1909	-	-	-	-0.162	-	-	-	-0.197
