# Supplementary material for: Dual Window Pattern Recognition Classifier for Improved Partial-Hand Prosthesis Control
Source: Front Neurosci. 2016 Feb 23;10:58. doi: 10.3389/fnins.2016.00058 (PMC4763088; doi:10.3389/fnins.2016.00058)
Supplement: Supplementary file 4 [file Table4.XLSX]

## Sheet: Sheet1
Table S4. Pairwise Comparisons for Number of Grasps. Values indicate simple main effects (i.e. difference in means, top value minus left value). Differences in bold are statistically significant (p<0.05).
Window (ms)		100 ms		200 ms		300 ms		400 ms		500 ms
# Grasps		4	6	4	6	4	6	4	6	4	6
Selection	2	4.278	6.692	3.187	5.123	2.637	4.318	2.312	3.828	2.027	3.39
	4	-	2.413	-	1.936	-	1.68	-	1.517	-	1.363
Maintenance	2	-0.5038	0.0898	-0.3744	0.0655	-0.3301	0.0757	-0.2861	0.1038	-0.2572	0.0978
	4	-	0.5936	-	0.4399	-	0.4058	-	0.39	-	0.3549
